# Supplementary material for: Differential gene expression and SNP association between fast- and slow-growing turbot (Scophthalmus maximus)
Source: Sci Rep. 2017 Sep 21;7:12105. doi: 10.1038/s41598-017-12459-4 (PMC5608734; doi:10.1038/s41598-017-12459-4)
Supplement: Supplementary file 2 — Supplementary Dataset 1 [file 41598_2017_12459_MOESM2_ESM.xls]

## Sheet: DE genes Muscle
Robledo et al. Differential gene expression and SNP association between fast- and slow-growing turbot (Scophthalmus maximus)
Supplementary Data file 1. Muscle. Differentially expressed (DE) genes between fast- and slow-growing turbot showing FDR corrected p-values < 0.3 in muscle (NA: Non-annotated transcript; UN: unassigned linkage group (LG)-bearing scaffold)
DE Genes	Length	Chromosome	Position	FDR p-val	log2 fold change
Triosephosphate isomerase	1493	LG02	13361150	0.000880827	0.791189
Glucose-6-phosphate isomerase	2354	LG04	21441582	0.00433496	0.77338
Beta-enolase	2226	LG16	14795147	0.00785375	0.7693
C-binding protein	6291	LG10	17180345	0.0152711	1.12961
Glyceraldehyde-3-phosphate dehydrogenase	1560	LG02	13180325	0.0155976	0.724878
Myosin heavy fast skeletal muscle	526	LG06	19857385	0.0155976	0.746755
Phosphoglycerate kinase 1	2156	LG08	14493171	0.0155976	0.717567
Fish-egg lectin	1071	UN	UN	0.0155976	0.988213
Extensin-2	367	LG09	14700577	0.0172775	1.17782
Mesothelin	3363	LG03	14490203	0.0229411	1.10363
Fructose-bisphosphate aldolase a	1759	LG21	9095011	0.0240849	0.671519
Flocculation protein flo11	3080	LG01	3075171	0.0265364	0.801561
Gelsolin	2722	LG05	15564429	0.0366389	0.960825
Protein-glutamine gamma-glutamyltransferase e	3778	LG05	10093262	0.0366389	0.984292
Type ii cytoskeletal 8	1532	LG10	18632403	0.0366389	0.952275
Thymosin beta-a	500	LG07	7429705	0.0442696	0.869584
Chitin synthase 2	3358	LG22	917070	0.0442696	1.02936
Myosin heavy fast skeletal muscle	694	LG06	19857172	0.0512034	0.633882
Adp atp translocase 2	1336	LG07	14499782	0.0512034	-0.641233
Emi domain-containing protein 1	5275	LG12	10915193	0.0512034	0.820183
Glycogen phosphorylase muscle form	3167	LG08	13184160	0.0598091	0.717229
Type i cytoskeletal 13	2134	LG09	17854302	0.0598091	0.861137
Amyloid protein 1 isoform x2	4778	LG02	9046706	0.0628553	-0.831451
Gowth hormone receptor 2	3351	LG14	4877744	0.0628553	-1.01287
Myosin heavy chain	334	LG06	19856489	0.0650825	0.620313
Deoxynucleoside triphosphate triphosphohydrolase samhd1	1818	LG10	8829886	0.0650825	0.900199
Myosin heavy fast skeletal muscle	367	LG13	7643064	0.0650825	1.00505
Grainyhead protein 1 homolog	3260	LG03	10338636	0.066324	0.95851
Versican core	5233	LG08	6032795	0.066324	-0.976037
Phosphoglycerate mutase 2	1321	LG14	3808963	0.0759029	0.580162
Creatine kinase m-type	1780	LG08	4840461	0.0807723	0.5952
Phosphoglucomutase-1	2500	LG05	12386228	0.0865023	0.537752
Membrane-spanning 4-domains subfamily a member 12	2516	LG09	21754163	0.0865023	-0.787223
Type i cytoskeletal 13	1481	LG09	17858606	0.0865023	0.841573
Deoxynucleoside triphosphate triphosphohydrolase samhd1	1433	LG10	8829848	0.0865023	0.742001
Glycerol-3-phosphate dehydrogenase	1565	LG11	557466	0.0865023	0.549218
Protein s100-z	586	UN	UN	0.0894358	0.885616
Aquaporin 1	1237	LG01	11020777	0.0899865	-0.775429
Integrin alpha-5	2947	LG11	19824326	0.0899865	-0.836637
Fructose-1,6-bisphosphatase isozyme 2	1220	LG12	19169776	0.0899865	0.599355
Glycogen debranching enzyme	5828	LG01	16838233	0.0985784	0.59785
Pyruvate kinase pkm	3776	LG06	6585546	0.0985784	0.54368
4f2 cell-surface antigen heavy chain	2325	LG08	17741867	0.0985784	0.67042
Elongation factor 1-alpha	726	LG22	2597307	0.0985784	0.704425
Gig2 protein	966	UN	UN	0.0985784	0.989258
Integumentary mucin	1632	LG09	14697047	0.0988946	0.946575
Type i cytoskeletal 13	1050	LG09	17858156	0.0988946	0.822091
Semaphorin-4d	3969	LG14	11546099	0.108943	0.563951
Mtss1 protein	10394	LG06	14848813	0.113788	0.640775
---NA---	249	UN	UN	0.113788	0.79289
Peroxiredoxin- mitochondrial	906	LG08	8785012	0.116794	0.567296
Carbonic anhydrase	2409	LG01	17289411	0.134414	-0.767056
Pyruvate kinase pkm isoform x2	2903	LG04	19697183	0.134414	-0.765171
Amp deaminase 1 isoform x2	2671	LG10	21004252	0.134414	0.58401
Annexin a1	1664	LG12	4526472	0.138114	-0.631454
Kunitz-type serine protease inhibitor 6	2691	UN	UN	0.150056	0.768813
Lactate dehydrogenase-a	2693	LG06	13627547	0.150291	0.541071
Peptidyl-prolyl cis-trans isomerase fkbp9	2990	LG22	9482301	0.150291	-0.700119
Zwilling a	1394	LG13	16095769	0.155017	-0.849727
Krueppel factor 2	2295	LG01	12884871	0.156447	-0.789025
Myelin protein zero (mpz)	1123	LG01	239683	0.156447	-0.735075
Clusterin	2294	LG23	16488146	0.166422	-0.602054
MARCKS 1 (marcksl1)	1429	LG01	22610674	0.170483	-0.848505
Creatine kinase s- mitochondrial	780	LG06	2589319	0.170483	-0.668428
Cofilin-1	1486	LG07	14365011	0.170483	-0.696998
Transgelin	1949	LG08	10944791	0.170483	-0.680318
Lysosome membrane protein 2	3828	LG12	17085640	0.170483	-0.761076
Pleckstrin homology domain-containing family o member 2	4269	LG14	11906090	0.1718	-0.848667
Desmoplakin	7080	UN	UN	0.176005	0.763432
Myelin basic protein	1129	LG02	584794	0.179228	-0.827961
ATP-dependent 6-phosphofructokinase, muscle-type	2622	LG11	15220943	0.184622	0.604173
Protein-cysteine n-palmitoyltransferase hhat protein	2158	LG17	11867898	0.184622	-0.577092
---NA---	1154	LG22	349276	0.185728	0.762583
Glucose -bisphosphate synthase	2176	UN	UN	0.192999	0.609898
Myosin heavy fast skeletal muscle	187	LG21	3191378	0.195763	0.528085
Glypican-6 isoform x2	6965	LG04	12013154	0.197487	-0.655343
Flotillin-2	4726	LG08	8049108	0.197487	-0.63913
Neuronal membrane glycoprotein m6-b isoform x2	5043	LG20	6666198	0.197487	-0.579521
Alkaline tissue-nonspecific isozyme	1986	UN	UN	0.197487	-0.791746
Olfactomedin protein 2a	4236	UN	UN	0.197487	-0.652564
Complement factor h	2286	LG05	299789	0.204841	-0.729713
Vascular endothelial growth factor receptor kdr	3772	LG07	14561391	0.204841	-0.739293
Ras-related c3 botulinum toxin substrate 1	2450	LG13	10320934	0.204841	-0.547878
Epithelial splicing regulatory protein 1	3970	LG02	11072313	0.205036	0.822333
Periostin	3338	LG04	14762309	0.205036	-0.526216
Sb:cb1022 protein	1179	LG07	1996841	0.205036	0.634746
Choline transporter protein 2	3504	LG09	16841193	0.205036	-0.752292
Adenylate kinase isoenzyme 1	1302	LG14	11011985	0.205036	0.480522
Protein spire homolog 1	683	LG22	8835293	0.205036	0.721466
Tetraspanin-8	2600	UN	UN	0.205036	-0.521411
Myeloid-associated differentiation marker homolog	2727	LG01	15124948	0.224111	-0.631979
Tropomodulin-4	1658	UN	UN	0.224111	0.463485
Integrin alpha-1	5490	LG14	12665498	0.224493	-0.660471
Serine threonine-protein kinase mak	2726	LG01	14482966	0.225252	0.838351
Transferrin receptor protein 1	5177	LG01	2779415	0.225252	-0.688494
---NA---	1311	LG02	600414	0.225252	-0.798979
Tropomyosin alpha-1 chain	1260	LG06	8784178	0.225252	0.454962
Mucin-5ac- partial	2322	LG09	14704393	0.225252	0.787673
Uncharacterized protein LOC103379228	979	LG19	9049811	0.225252	0.82943
Myelin basic	2121	LG22	3107760	0.225252	-0.737495
Kinesin protein kif13b	6910	LG23	7511999	0.225252	0.522176
Calsequestrin-1	2080	UN	UN	0.225252	0.479856
Creatine kinase m-type	1681	LG08	4840132	0.226697	0.465541
Envoplakin	2478	LG09	10302321	0.237224	0.749439
Uncharacterized protein LOC103361696	5701	LG20	15366463	0.237224	0.52964
Transforming growth factor beta-1	4127	UN	UN	0.23963	-0.724332
Ras-gef domain-containing family member 1b-b	3426	LG14	3490530	0.256982	0.628856
Transcription factor adf-1	8513	LG19	1029261	0.258608	0.458442
Annexin a2	1610	LG06	8452897	0.259881	-0.751393
Alpha cardiac muscle 1	1664	LG13	4600849	0.260027	0.442309
---NA---	908	UN	UN	0.260027	0.770249
Lysosome membrane protein 2	3633	LG14	12406435	0.260867	-0.606542
Protein fam104a	2186	LG21	7115404	0.260867	0.521322
Myosin-6- partial	262	UN	UN	0.264897	-0.694698
Endonuclease domain-containing 1 protein	2654	LG02	13624518	0.279013	0.631419
Transforming growth factor beta receptor type 3	6050	LG05	15806863	0.279013	-0.557021
Protein dj-1	1051	LG11	3451289	0.279013	0.44858
Heme-binding protein 2	840	LG19	4371203	0.279013	0.747036
Ectonucleotide pyrophosphatase phosphodiesterase family member 1	1256	LG23	7991443	0.279013	-0.648022
Sodium potassium-transporting atpase subunit alpha-1	2810	LG22	2071243	0.280374	-0.724582
Complement c1s subcomponent	2417	LG02	13259310	0.294556	-0.673408
Myosin heavy fast skeletal muscle	457	LG13	7643630	0.294556	0.482888
Alpha-n-acetylgalactosaminidase	1941	LG23	2553117	0.294556	-0.759165

## Sheet: DE genes Brain
Robledo et al. Differential gene expression and SNP association between fast- and slow-growing turbot (Scophthalmus maximus)
Supplementary Data file 1. Brain. Differentially expressed (DE) genes between fast- and slow-growing turbot showing FDR corrected p-values < 0.3 in brain (NA: Non-annotated transcript; UN: unassigned linkage group (LG)-bearing scaffold)
DE Genes	Length	Chromosome	Position	FDR p-val	log2 fold change
---NA---	1838	LG03	12013135	9.88e-05	-0.857212
Histone-lysine n-methyltransferase	523	LG22	1690914	0.0051321	0.600144
Hyaluronan and proteoglycan link protein 1	2616	LG12	959526	0.0394709	0.597995
Synaptoporin	3065	LG11	5169652	0.0394709	0.661638
T-box brain protein 1	2991	LG20	8963452	0.0881637	0.611189
Receptor-transporting protein 3	1357	LG22	8770885	0.0881637	0.604887
G-type lysozyme	840	LG09	10706848	0.0881637	0.493851
Annexin a2	1878	LG06	8452897	0.0881637	0.546914
Three-prime repair exonuclease 1	2277	LG06	2873829	0.0881637	0.573163
---NA---	258	LG22	1690924	0.0881637	0.528897
Protein stum homolog	3297	LG23	3102086	0.0986253	0.492595
Fatty acid-binding brain	677	LG03	6010439	0.150643	0.527001
Phosphorilase kinase, alpha-2 subunit	5212	LG04	13730812	0.171664	-0.49241
ZInc finger protein 366	2930	LG12	15028552	0.171664	0.561585
Glioma tumor suppressor candidate region gene 1	3321	LG03	2325919	0.182124	-0.542476
Olfactomedin protein 1	1815	LG06	18735931	0.189564	0.459723
Meprin a subunit beta	2264	LG02	14494955	0.209261	0.559988
Interferon inducible protein ISG12	2093	LG03	12475324	0.209261	0.438876
Cd9 antigen	1021	UN	UN	0.209261	0.407556
---NA---	5556	LG03	12179756	0.210042	-0.549428
GLutamate receptor nmda 2a	9134	LG13	13440526	0.211741	-0.439357
---NA---	1444	LG02	600411	0.211741	0.433479
Leukocyte elastase inhibitor	1926	LG08	8772670	0.21944	0.420101
Sh2 domain-containing adapter protein e	2980	LG02	11504608	0.220815	0.400029
Secretagogin	1285	LG22	737823	0.237035	0.530694
Syntaxin-binding protein 6	4190	LG01	16420596	0.282751	0.435302
Insulin growth factor-binding protein 1	2113	UN	UN	0.283786	-0.507527

## Sheet: DE Clusters <1Mb
Robledo et al. Differential gene expression and SNP association between fast- and slow-growing turbot (Scophthalmus maximus)
Supplementary Data file 1. Clusters (<1Mb) of DE genes between fast- and slow-growing turbot (linkage group (LG)-bearing scaffold)
Tissue	DE Gene	Length	Chromosome	Position	FDR p-val	log2 fold change	Muscle(m)-Brain (b) Clusters (<1Mb)
Muscle	Serine threonine-protein kinase mak	2726	LG01	14482966	0.225252	0.838351	m1
Muscle	Myeloid-associated differentiation marker homolog	2727	LG01	15124948	0.224111	-0.631979	m1/m2
Muscle	Glycogen debranching enzyme	5828	LG01	16838233	0.0985784	0.59785	m2/m3
Muscle	Carbonic anhydrase	2409	LG01	17289411	0.134414	-0.767056	m3
Muscle	Glyceraldehyde-3-phosphate dehydrogenase	1560	LG02	13180325	0.0155976	0.724878	m4
Muscle	Complement c1s subcomponent	2417	LG02	13259310	0.294556	-0.673408	m4
Muscle	Triosephosphate isomerase	1493	LG02	13361150	0.000880827	0.791189	m4
Muscle	Endonuclease domain-containing 1 protein	2654	LG02	13624518	0.279013	0.631419	m4
Muscle	Gelsolin	2722	LG05	15564429	0.0366389	0.960825	m5
Muscle	Transforming growth factor beta receptor type 3	6050	LG05	15806863	0.279013	-0.557021	m5
Muscle	Annexin a2	1610	LG06	8452897	0.259881	-0.751393	m6
Muscle	Tropomyosin alpha-1 chain	1260	LG06	8784178	0.225252	0.454962	m6
Muscle	Lactate dehydrogenase-a	2693	LG06	13627547	0.150291	0.541071	m7
Muscle	Mtss1 protein	10394	LG06	14848813	0.113788	0.640775	m7
Muscle	Myosin heavy chain	334	LG06	19856489	0.0650825	0.620313	m8
Muscle	Myosin heavy fast skeletal muscle	694	LG06	19857172	0.0512034	0.633882	m8
Muscle	Cofilin-1	1486	LG07	14365011	0.170483	-0.696998	m9
Muscle	Adp atp translocase 2	1336	LG07	14499782	0.0512034	-0.641233	m9
Muscle	Vascular endothelial growth factor receptor kdr	3772	LG07	14561391	0.204841	-0.739293	m9
Muscle	Flotillin-2	4726	LG08	8049108	0.197487	-0.63913	m10
Muscle	Peroxiredoxin- mitochondrial	906	LG08	8785012	0.116794	0.567296	m10
Muscle	Glycogen phosphorylase muscle form	3167	LG08	13184160	0.0598091	0.717229	m11
Muscle	Phosphoglycerate kinase 1	2156	LG08	14493171	0.0155976	0.717567	m11
Muscle	Integumentary mucin	1632	LG09	14697047	0.0988946	0.946575	m12
Muscle	Extensin-2	367	LG09	14700577	0.0172775	1.17782	m12
Muscle	Mucin-5ac- partial	2322	LG09	14704393	0.225252	0.787673	m12
Muscle	Choline transporter protein 2	3504	LG09	16841193	0.205036	-0.752292	m13
Muscle	Type i cytoskeletal 13	2134	LG09	17854302	0.0598091	0.861137	m13
Muscle	C-binding protein	6291	LG10	17180345	0.0152711	1.12961	m13
Muscle	Type ii cytoskeletal 8	1532	LG10	18632403	0.0366389	0.952275	m13
Muscle	Ras-gef domain-containing family member 1b-b	3426	LG14	3490530	0.256982	0.628856	m14
Muscle	Phosphoglycerate mutase 2	1321	LG14	3808963	0.0759029	0.580162	m14/m15
Muscle	Gowth hormone receptor 2	3351	LG14	4877744	0.0628553	-1.01287	m15
Muscle	Adenylate kinase isoenzyme 1	1302	LG14	11011985	0.205036	0.480522	m16
Muscle	Semaphorin-4d	3969	LG14	11546099	0.108943	0.563951	m16/m17
Muscle	Pleckstrin homology domain-containing family o member 2	4269	LG14	11906090	0.1718	-0.848667	m16/m17
Muscle	Lysosome membrane protein 2	3633	LG14	12406435	0.260867	-0.606542	m17
Muscle	Integrin alpha-1	5490	LG14	12665498	0.224493	-0.660471	m17
Muscle	Sodium potassium-transporting atpase subunit alpha-1	2810	LG22	2071243	0.280374	-0.724582	m17
Muscle	Elongation factor 1-alpha	726	LG22	2597307	0.0985784	0.704425	m17
Muscle	Myelin basic	2121	LG22	3107760	0.225252	-0.737495	m17
Muscle	Protein spire homolog 1	683	LG22	8835293	0.205036	0.721466	m18
Muscle	Peptidyl-prolyl cis-trans isomerase fkbp9	2990	LG22	9482301	0.150291	-0.700119	m18
Muscle	Kinesin protein kif13b	6910	LG23	7511999	0.225252	0.522176	m19
Muscle	Ectonucleotide pyrophosphatase phosphodiesterase family member 1	1256	LG23	7991443	0.279013	-0.648022	m19
Brain	---NA---	1838	LG03	12013135	9.88e-05	-0.857212	b1
Brain	---NA---	5556	LG03	12179756	0.210042	-0.549428	b1
Brain	Interferon inducible protein ISG12	2093	LG03	12475324	0.209261	0.438876	b1
Brain	Histone-lysine n-methyltransferase	523	LG22	1690914	0.0051321	0.600144	b2
Brain	---NA---	258	LG22	1690924	0.0881637	0.528897	b2
