# Supplementary material for: Differential gene expression and SNP association between fast- and slow-growing turbot (Scophthalmus maximus)
Source: Sci Rep. 2017 Sep 21;7:12105. doi: 10.1038/s41598-017-12459-4 (PMC5608734; doi:10.1038/s41598-017-12459-4)
Supplement: Supplementary file 3 — Supplementary Dataset 2 [file 41598_2017_12459_MOESM3_ESM.xls]

## Sheet: muscle SNPs
Robledo et al. Differential gene expression and SNP association between fast- and slow-growing turbot (Scophthalmus maximus)
Supplementary Data File 2. Muscle SNPs showing significant allelic frequency differences (DAfreq) between fast- and slow-growing turbot (Var: Variant; UN: unassigned linkage group (LG); NA: Non-annotated transcript).
Scaffold	Position	LG	Position LG	Genome Var	Alternative Var	Dafreq	-LOG10(pvalue) fisher test	Average minimum coverage	Placed in gene	Effect
sm5_s00104	991316	UN	UN	C	T	0.41	18.9074	146	sodium- and chloride-dependent taurine transporter	3_prime_UTR_variant
sm5_s00007	5079199	LG07	8015579	T	G	0.313	17.394	215	dual specificity protein phosphatase 1	3_prime_UTR_variant
sm5_s00014	1857628	LG08	9140679	T	A	0.285	15.8419	157	procollagen c-endopeptidase enhancer-2	synonymous_variant
sm5_s00033	587737	LG03	796536	G	A	0.312	15.5488	313	trifunctional enzyme subunit mitochondrial	3_prime_UTR_variant
sm5_s00005	9715747	LG05	11162825	G	T	0.312	14.9645	201	map kinase-interacting serine threonine-protein kinase 2	3_prime_UTR_variant
sm5_s00224	88114	UN	UN	G	A	0.26	14.4089	210	macrosialin precursor	synonymous_variant
sm5_s00136	472071	UN	UN	A	G	0.252	14.1742	320	eukaryotic translation initiation factor 2 subunit 2	3_prime_UTR_variant
sm5_s00104	989818	UN	UN	C	T	0.348	14.0015	158	---NA---	non-annotated transcript
sm5_s00088	384541	LG16	1466748	G	A	0.254	13.5472	255	phosphorylase b kinase regulatory subunit skeletal muscle isoform	synonymous_variant
sm5_s00004	3231939	LG10	5534734	T	C	0.269	13.209	380	dihydropyridine-sensitive l-type	3_prime_UTR_variant
sm5_s00104	989817	UN	UN	A	G	0.342	13.094	154	---NA---	non-annotated transcript
sm5_s00015	165266	LG06	5294250	T	C	0.371	10.0817	137	bisphosphoglycerate mutase	3_prime_UTR_variant
sm5_s00007	5081002	LG07	8017382	A	G	0.395	9.85648	114	dual specificity protein phosphatase 1	synonymous_variant
sm5_s00007	5079854	LG07	8016234	A	G	0.535	9.85156	55	dual specificity protein phosphatase 1	synonymous_variant
sm5_s00014	1855429	LG08	9138480	C	T	0.312	9.69605	150	procollagen c-endopeptidase enhancer-2	synonymous_variant
sm5_s00004	6534565	LG10	8837360	T	G	0.388	9.55879	92	deoxynucleoside triphosphate samhd1	missense_variant: p.Lys151Gln
sm5_s00100	2124775	LG06	19857348	T	A	0.451	9.53925	60	myosin heavy fast skeletal	missense_variant: p.Thr40Ser
sm5_s00016	2724413	LG13	9040356	T	C	0.513	9.28761	22	metalloproteinase inhibitor 2	5_prime_UTR_variant
sm5_s00185	187504	LG16	1001193	C	T	0.508	9.13851	60	early growth response protein 1	5_prime_UTR_variant
sm5_s00049	46115	LG16	2461141	T	A	0.352	8.70627	86	mhc class ii antigen beta chain	5_prime_UTR_variant
sm5_s00014	1852677	LG08	9135728	T	C	0.416	8.70295	85	procollagen c-endopeptidase enhancer-2	synonymous_variant
sm5_s00012	10271169	LG04	14773460	C	A	0.284	8.63174	112	periostin	missense_variant: p.Met188Ile
sm5_s00037	596678	LG03	13060148	A	C	0.442	8.58211	48	---NA---	non-annotated transcript
sm5_s00004	6974898	LG10	9277693	T	C	0.365	8.31088	79	sarcolemmal membrane-associated protein	3_prime_UTR_variant
sm5_s00089	790864	UN	UN	C	G	0.32	8.2372	130	phosphorylase b kinase regulatory subunit skeletal muscle isoform	3_prime_UTR_variant
sm5_s00118	251698	LG01	418762	A	G	0.481	8.21588	65	supervillin	synonymous_variant
sm5_s00009	6339786	LG11	13451790	A	G	0.257	8.19763	128	proteasome subunit alpha type-5	synonymous_variant
sm5_s00032	1605762	LG04	18616119	C	A	0.446	8.07186	76	transient receptor potential cation channel subfamily m member 7	3_prime_UTR_variant
sm5_s00224	83318	UN	UN	T	A	0.251	8.04975	146	macrosialin precursor	3_prime_UTR_variant
sm5_s00009	5429304	LG11	12541308	G	C	0.333	7.91047	130	myosin regulatory light polypeptide 9	3_prime_UTR_variant
sm5_s00018	3110749	LG12	15976855	G	A	0.283	7.89514	152	aminopeptidase o	synonymous_variant
sm5_s00002	6134622	LG20	8437100	G	A	0.28	7.87652	164	fast kinase domain-containing protein 1	3_prime_UTR_variant
sm5_s00002	6135507	LG20	8437985	C	G	0.404	7.80524	83	fast kinase domain-containing protein 1	3_prime_UTR_variant
sm5_s00007	5080028	LG07	8016408	G	A	0.279	7.76714	144	dual specificity protein phosphatase 1	synonymous_variant
sm5_s00032	3030461	LG04	20040818	C	A	0.278	7.68901	119	72 kda type iv collagenase	synonymous_variant
sm5_s00006	2316565	LG02	6588232	T	G	0.47	7.60143	49	zymogen granule membrane protein 16	missense_variant: p.His62Gln
sm5_s00016	2717100	LG13	9033043	G	T	0.329	7.45214	43	metalloproteinase inhibitor 2	3_prime_UTR_variant
sm5_s00089	788946	UN	UN	G	A	0.286	7.44566	105	phosphorylase b kinase regulatory subunit skeletal muscle isoform	3_prime_UTR_variant
sm5_s00068	1494623	LG13	16617931	C	T	0.336	7.4447	110	myosin-binding protein fast-type	synonymous_variant
sm5_s00004	8284809	LG10	10587604	G	T	0.261	7.31295	169	b-cell receptor-associated protein	3_prime_UTR_variant
sm5_s00023	2719779	LG07	15738269	T	C	0.296	7.23432	116	malignant t-cell-amplified sequence 1	synonymous_variant
sm5_s00046	1637546	LG03	6013469	T	A	0.389	7.20092	49	fatty acid-binding brain	3_prime_UTR_variant
sm5_s00185	187510	LG16	1001199	T	C	0.399	7.18294	74	early growth response protein 1	5_prime_UTR_variant
sm5_s00021	975127	LG10	18730991	A	C	0.27	7.12559	166	srsf protein kinase 3	synonymous_variant
sm5_s00046	1637545	LG03	6013468	A	T	0.373	7.09978	49	fatty acid-binding brain	3_prime_UTR_variant
sm5_s00104	1170303	UN	UN	C	T	0.287	7.03907	107	---NA---	5_prime_UTR_variant
sm5_s00043	2149305	UN	UN	G	C	0.301	7.00934	68	cytochrome p450 20a1	missense_variant: p.Lys319Asn
sm5_s00050	1615328	UN	UN	A	C	0.276	6.97838	152	cd81 antigen	3_prime_UTR_variant
sm5_s00130	868231	UN	UN	C	A	0.265	6.90925	125	protein sec13 homolog	synonymous_variant
sm5_s00001	5621057	LG01	2085758	A	T	0.293	6.90401	126	---NA---	non-annotated transcript
sm5_s00032	1606137	LG04	18616494	A	T	0.419	6.86871	75	transient receptor potential cation channel subfamily m member 7	3_prime_UTR_variant
sm5_s00086	1750047	LG12	11380340	A	T	0.34	6.8409	96	rilp-like protein 1	3_prime_UTR_variant
sm5_s00009	5733642	LG11	12845646	G	C	0.493	6.63358	48	tensin-like c1 domain-containing phosphatase	missense_variant: p.Ser1208Thr
sm5_s00001	10449303	LG01	6914004	C	G	0.299	6.5854	113	muscleblind-like protein 1	synonymous_variant
sm5_s00049	47570	LG16	2462596	T	G,A	0.398	6.5812	70	mhc class ii antigen beta chain	5_prime_UTR_variant
sm5_s00006	9365029	LG02	13636696	T	C	0.27	6.57956	115	valine--trna ligase	synonymous_variant
sm5_s00024	3538067	LG15	6838447	T	C	0.299	6.52779	142	egl nine homolog 2	3_prime_UTR_variant
sm5_s00118	251882	LG01	418946	T	C	0.359	6.51272	93	supervillin	missense_variant: p.Tyr1256His
sm5_s00072	1001231	LG18	3400980	A	G	0.408	6.48426	64	heat shock 70 kda protein 4	synonymous_variant
sm5_s00068	1479018	LG13	16602326	T	A	0.265	6.4768	179	myosin-binding protein fast-type	3_prime_UTR_variant
sm5_s00005	4967154	LG05	6414232	A	G	0.48	6.45781	41	obscurin	synonymous_variant
sm5_s00032	3034968	LG04	20045325	A	G	0.274	6.43844	98	72 kda type iv collagenase	synonymous_variant
sm5_s00011	6542762	LG21	8813131	A	T	0.328	6.43431	66	potassium voltage-gated channel subfamily a member 2	3_prime_UTR_variant
sm5_s00104	1099684	UN	UN	T	C	0.284	6.42926	132	actin-binding rho-activating	3_prime_UTR_variant
sm5_s00004	4871955	LG10	7174750	C	T	0.257	6.42157	129	ubiquitin-like modifier-activating enzyme 5	synonymous_variant
sm5_s00028	3179355	UN	UN	C	G	0.295	6.26233	92	26s proteasome non-atpase regulatory subunit 8	synonymous_variant
sm5_s00086	1750335	LG12	11380628	A	T	0.298	6.26156	125	rilp-like protein 1	3_prime_UTR_variant
sm5_s00041	679527	LG23	8441661	C	A	0.31	6.25635	109	protein disulfide-isomerase a6	missense_variant: p.Trp45Cys
sm5_s00014	2856087	LG08	10139138	C	T	0.298	6.13353	57	unconventional myosin-xviiia	missense_variant: p.Val401Ile
sm5_s00055	255952	UN	UN	A	G	0.409	6.12908	68	eukaryotic translation initiation factor 4 gamma 1	synonymous_variant
sm5_s00072	146569	LG18	2546318	C	T	0.358	6.09456	57	prolyl 4-hydroxylase subunit alpha-2	synonymous_variant
sm5_s00146	321602	UN	UN	A	C	0.4	6.04912	30	ganglioside gm2 activator	synonymous_variant
sm5_s00104	1094217	UN	UN	G	A	0.327	6.02034	55	actin-binding rho-activating	missense_variant: p.Ala152Thr
sm5_s00015	681438	LG06	5810422	G	C	0.321	5.96924	109	94 kda glucose-regulated protein	synonymous_variant
sm5_s00428	19837	LG02	4242703	G	A	0.283	5.96583	126	eukaryotic initiation factor 4a-i	3_prime_UTR_variant

## Sheet: brain SNPs
Robledo et al. Differential gene expression and SNP association between fast- and slow-growing turbot (Scophthalmus maximus)
Supplementary Data File 2. Brain SNPs showing significant allelic frequency differences (DAfreq) between fast- and slow-growing turbot in brain (Var: Variant; UN: unassigned linkage group (LG); NA: Non-annotated transcript)
Scaffold	Position	LG	Position LG	Genome Var	Alternative Var	DAfreq	-LOG10(pvalue) fisher test	Average minimum coverage	Placed in gene	Effect
sm5_s00006	8533839	LG02	12805506	A	C	0.383	33.1442	386	splicing factor u2af 65 kda	3_prime_UTR_variant
sm5_s00006	481781	LG02	4753448	A	G	0.447	28.9613	268	neurensin 1	3_prime_UTR_variant
sm5_s00006	481782	LG02	4753449	T	C	0.446	28.8421	269	neurensin 1	3_prime_UTR_variant
sm5_s00232	131522	UN	UN	A	C	0.41	25.4089	241	receptor-type tyrosine-protein phosphatase n2	3_prime_UTR_variant
sm5_s00042	3186312	LG11	3186312	C	T	0.304	25.0359	358	---NA---	non-annotated transcript
sm5_s00006	8230325	LG02	12501992	A	G	0.45	24.8764	197	leukocyte receptor cluster member 8	synonymous_variant
sm5_s00005	12407512	LG05	13854590	T	C	0.372	24.4618	335	disks large homolog 1	3_prime_UTR_variant
sm5_s00007	5081002	LG07	8017382	A	G	0.345	23.2389	363	dual specificity protein phosphatase 1	synonymous_variant
sm5_s00006	5898788	LG02	10170455	G	C	0.371	22.9908	242	tubulin polymerization-promoting protein	missense_variant: p.Ala479Pro
sm5_s00004	10369279	LG10	12672074	G	C	0.313	22.8619	373	tetraspanin-31	3_prime_UTR_variant
sm5_s00007	5079854	LG07	8016234	A	G	0.519	22.0516	120	dual specificity protein phosphatase 1	synonymous_variant
sm5_s00020	1615439	LG09	1615439	A	G	0.393	21.5226	275	actin-related protein 2 3 complex subunit 3	synonymous_variant
sm5_s00020	1615463	LG09	1615463	T	C	0.375	20.7943	297	actin-related protein 2 3 complex subunit 3	synonymous_variant
sm5_s00009	5706697	LG11	12818701	G	A	0.298	20.6186	299	eukaryotic translation initiation factor 4e type 3	missense_variant: p.Asp724Asn
sm5_s00062	1329293	LG11	4874657	C	T	0.256	19.5562	477	double-stranded rna-binding protein staufen homolog 1	synonymous_variant
sm5_s00042	3224016	LG11	3224016	G	C	0.277	19.0277	329	---NA---	non-annotated transcript
sm5_s00006	8969550	LG02	13241217	T	C	0.309	18.8551	253	39s ribosomal protein	3_prime_UTR_variant
sm5_s00001	1907108	LG13	2896437	C	T	0.293	18.3847	303	microtubule-associated protein	missense_variant: p.Thr732Ile
sm5_s00028	3179355	UN	UN	C	G	0.277	17.9713	345	26s proteasome non-atpase regulatory subunit 11b	synonymous_variant
sm5_s00077	457089	LG06	14785513	G	C	0.384	17.7234	274	membrane protein mlc1	synonymous_variant
sm5_s00006	8308128	LG02	12579795	C	T	0.394	17.6161	165	uncharacterized protein	3_prime_UTR_variant
sm5_s00037	646563	LG03	13110033	C	G	0.278	17.4972	335	cell cycle control protein 50a	missense_variant
sm5_s00001	2196499	LG13	3185828	C	A	0.393	17.2328	217	microtubule-associated protein	missense_variant: p.Arg1557Ser
sm5_s00006	5805835	LG02	10077502	A	G	0.385	17.1867	201	phosphatidylserine synthase 1	splice_region_variant&synonymous_variant
sm5_s00006	4955337	LG02	9227004	T	C	0.394	17.0974	209	nephrin	synonymous_variant
sm5_s00065	1029680	UN	UN	C	T	0.275	16.8634	209	arginine serine-rich protein pnisr	synonymous_variant
sm5_s00006	8233292	LG02	12504959	T	A	0.448	16.8129	140	leukocyte receptor cluster member 8	5_prime_UTR_variant
sm5_s00004	9067578	LG10	11370373	G	T	0.306	16.4082	148	neural cell adhesion molecule	synonymous_variant
sm5_s00003	8962461	LG17	8962461	T	A	0.39	16.2935	211	---NA---	5_prime_UTR_variant
sm5_s00001	1896396	LG13	2885725	G	A	0.283	16.1869	346	microtubule-associated protein	synonymous_variant
sm5_s00042	2909973	LG11	2909973	C	G	0.348	16.0568	261	plasma membrane calcium-transporting atpase 2	synonymous_variant
sm5_s00003	8960322	LG17	8960322	C	G	0.264	16.0143	271	---NA---	5_prime_UTR_variant
sm5_s00110	422943	LG19	9844658	A	G	0.429	15.7935	87	luteinizing hormone beta subunit	3_prime_UTR_variant
sm5_s00001	1896293	LG13	2885622	C	G	0.288	15.6356	255	microtubule-associated protein	missense_variant: p.Thr171Ser
sm5_s00007	5471635	LG07	8408015	G	A	0.258	15.3855	402	clathrin light chain b	missense_variant: p.Arg69Lys
sm5_s00056	1743380	UN	UN	C	G	0.303	15.207	181	immunoglobulin-like and fibronectin type iii domain-containing protein 1	3_prime_UTR_variant
sm5_s00013	7122650	LG09	14516152	G	T	0.261	15.1852	444	testican-3	3_prime_UTR_variant
sm5_s00028	3590146	UN	UN	G	A	0.29	15.1809	233	heterogeneous nuclear ribonucleoprotein l	synonymous_variant
sm5_s00033	1805731	LG03	2014530	C	T	0.337	15.1513	260	legumain precursor	missense_variant: p.Ser20Phe
sm5_s00006	3562091	LG02	7833758	C	T	0.29	15.027	367	zinc finger protein zfat	5_prime_UTR_variant
sm5_s00077	929998	LG06	15258422	G	A	0.347	14.9863	250	upf0606 protein kiaa1549	5_prime_UTR_variant
sm5_s00015	583768	LG06	5712752	G	C	0.258	14.9567	249	filamin-c	5_prime_UTR_variant
sm5_s00053	2748903	LG09	22059479	C	T	0.323	14.876	238	---NA---	non-annotated transcript
sm5_s00005	10582543	LG05	12029621	T	G	0.302	14.6916	275	tyrosine-protein kinase jak1	synonymous_variant
sm5_s00004	10369424	LG10	12672219	T	C	0.299	14.4945	266	tetraspanin-31	3_prime_UTR_variant
sm5_s00012	6384927	LG04	10887218	C	T	0.367	14.261	192	vesicular glutamate transporter 3	synonymous_variant
sm5_s00001	2194805	LG13	3184134	A	G	0.427	14.2135	126	microtubule-associated protein	synonymous_variant
sm5_s00005	10437786	LG05	11884864	A	C	0.397	14.1493	140	camp-specific 3 -cyclic phosphodiesterase 4d	intron_variant
sm5_s00237	112425	UN	UN	G	T	0.259	13.8648	424	solute carrier family 12 member 2	missense_variant: p.Ala162Ser
sm5_s00032	1605762	LG04	18616119	C	A	0.29	13.8155	263	transient receptor potential cation channel subfamily m member 7	3_prime_UTR_variant
sm5_s00064	378245	LG18	378245	C	A	0.359	13.8025	188	elmo domain-containing protein 1	3_prime_UTR_variant
sm5_s00017	4369629	LG12	4369629	T	C	0.292	13.7758	341	dihydropyrimidinase-related protein 5	3_prime_UTR_variant
sm5_s00006	8534225	LG02	12805892	A	T	0.334	13.7227	198	splicing factor u2af 65 kda	3_prime_UTR_variant
sm5_s00168	438129	UN	UN	A	G	0.368	13.6721	175	desmoplakin- partial	missense_variant: p.Gln3166Arg
sm5_s00027	2152829	LG14	2152829	G	T	0.376	13.5622	188	5 -amp-activated protein kinase catalytic subunit alpha-1	3_prime_UTR_variant
sm5_s00050	180196	UN	UN	TG	TGCG	0.328	13.5494	233	---NA---	non-annotated transcript
sm5_s00102	653693	UN	UN	C	A	0.262	13.5258	241	receptor-type tyrosine-protein phosphatase n2	3_prime_UTR_variant
sm5_s00027	3800270	LG14	3800270	C	A	0.257	13.45	417	neurofilament medium polypeptide	3_prime_UTR_variant
sm5_s00005	10135887	LG05	11582965	T	G	0.256	13.4461	315	---NA---	non-annotated transcript
sm5_s00042	1600451	LG11	1600451	C	G	0.261	13.3618	175	ras-related protein rap-1b precursor	3_prime_UTR_variant
sm5_s00062	1337334	LG11	4882698	A	T	0.263	13.3434	378	double-stranded rna-binding protein staufen homolog 1	5_prime_UTR_variant
sm5_s00003	8963160	LG17	8963160	A	G	0.311	13.1986	262	---NA---	5_prime_UTR_variant
sm5_s00062	1337335	LG11	4882699	T	C	0.262	13.1474	378	double-stranded rna-binding protein staufen homolog 1	5_prime_UTR_variant
sm5_s00042	2887906	LG11	2887906	A	C	0.325	13.1252	163	plasma membrane calcium-transporting atpase 2	synonymous_variant
sm5_s00015	583284	LG06	5712268	T	G	0.294	13.0815	169	filamin-c	5_prime_UTR_variant
sm5_s00014	3346667	LG08	10629718	G	A	0.252	13.0312	311	gap junction beta-1	synonymous_variant
sm5_s00006	6829039	LG02	11100706	A	G	0.383	12.8852	154	tyrosine-protein phosphatase non-receptor type 3	synonymous_variant
sm5_s00006	7274084	LG02	11545751	T	G	0.267	12.8262	292	pre-b-cell leukemia transcription factor-interacting protein 1	missense_variant: p.Lys367Thr
sm5_s00001	2196411	LG13	3185740	G	A	0.324	12.8216	178	microtubule-associated protein	synonymous_variant
sm5_s00224	60963	UN	UN	C	A	0.256	12.8054	318	acetylcholinesterase	3_prime_UTR_variant
sm5_s00042	3186560	LG11	3186560	G	C	0.266	12.6893	243	---NA---	non-annotated transcript
sm5_s00017	4369094	LG12	4369094	A	C	0.372	12.5368	173	dihydropyrimidinase-related protein 5	3_prime_UTR_variant
sm5_s00005	12302013	LG05	13749091	A	T	0.373	12.5315	95	disks large homolog 1	intron_variant
sm5_s00010	710925	LG22	2066634	T	G	0.259	12.5035	313	sodium potassium-transporting atpase subunit alpha-3	synonymous_variant
sm5_s00006	6828771	LG02	11100438	T	C	0.308	12.4777	166	tyrosine-protein phosphatase non-receptor type 3	synonymous_variant
sm5_s00005	10451165	LG05	11898243	G	A	0.322	12.4461	213	camp-specific 3 -cyclic phosphodiesterase 4d	3_prime_UTR_variant
sm5_s00001	2195808	LG13	3185137	A	C	0.362	12.3685	150	microtubule-associated protein	synonymous_variant
sm5_s00191	92587	UN	UN	C	G	0.254	12.3552	138	enolase-phosphatase e1	missense_variant&splice_region_variant: p.Asp906His
sm5_s00006	9684901	LG02	13956568	G	A	0.344	12.3342	153	protein capicua homolog	synonymous_variant
sm5_s00177	388271	UN	UN	G	A	0.285	12.3255	281	spectrin beta	synonymous_variant
sm5_s00001	2193127	LG13	3182456	T	C	0.494	12.2428	103	microtubule-associated protein	missense_variant: p.Val857Ala
sm5_s00004	1506232	LG10	3809027	A	C	0.29	12.2386	278	kinesin-like protein kif1b	synonymous_variant
sm5_s00008	8187292	LG13	14331715	G	A	0.329	12.2348	182	contactin-associated protein 1	synonymous_variant
sm5_s00006	5806511	LG02	10078178	T	C	0.339	12.1182	179	phosphatidylserine synthase 1	synonymous_variant
sm5_s00262	48101	LG10	1562883	C	T	0.305	12.0836	255	sodium- and chloride-dependent gaba transporter 1	synonymous_variant
sm5_s00009	5429304	LG11	12541308	G	C	0.263	11.8793	297	myosin regulatory light polypeptide 9	3_prime_UTR_variant
sm5_s00025	2552543	LG03	9803785	T	C	0.278	11.7827	283	reticulon-1-a	missense_variant: p.His467Arg
sm5_s00156	348817	UN	UN	G	C	0.283	11.7181	221	synaptotagmin-2	3_prime_UTR_variant
sm5_s00005	8964965	LG05	10412043	G	A	0.286	11.5573	277	ras-related protein rab-3a	3_prime_UTR_variant
sm5_s00476	12329	UN	UN	C	T	0.315	11.5518	224	atp-dependent clp protease proteolytic mitochondrial	synonymous_variant
sm5_s00001	2196161	LG13	3185490	G	C	0.411	11.5229	118	microtubule-associated protein	missense_variant: p.Cys1444Ser
sm5_s00003	8963116	LG17	8963116	A	G	0.262	11.5186	278	---NA---	5_prime_UTR_variant
sm5_s00006	8321373	LG02	12593040	C	T	0.372	11.4583	123	zinc finger protein 628	synonymous_variant
sm5_s00007	5082125	LG07	8018505	G	A	0.284	11.4546	277	dual specificity protein phosphatase 1	5_prime_UTR_variant
sm5_s00001	2195763	LG13	3185092	C	T	0.39	11.4179	128	microtubule-associated protein	synonymous_variant
sm5_s00014	4175795	LG08	11458846	C	T	0.262	11.4013	259	sodium potassium-transporting atpase subunit beta-2	3_prime_UTR_variant
sm5_s00017	2769696	LG12	2769696	C	T	0.419	11.3341	89	survival motor neuron protein 1	synonymous_variant
sm5_s00003	11687564	LG17	11687564	T	C	0.3	11.2882	216	leukocyte cysteine proteinase	synonymous_variant
sm5_s00011	1521803	LG21	3792172	T	A	0.352	11.2589	140	c-jun-amino-terminal kinase-interacting protein 4	synonymous_variant
sm5_s00006	10518502	LG02	14790169	A	T	0.287	11.2257	261	transcription initiation factor tfiid subunit 12	5_prime_UTR_variant
sm5_s00006	6256504	LG02	10528171	C	T	0.285	11.1854	260	golgi-associated plant pathogenesis-related protein 1	3_prime_UTR_variant
sm5_s00006	10586248	LG02	14857915	A	G	0.294	11.1508	161	cbp p300-interacting transactivator	missense_variant: p.Asn68Ser
sm5_s00005	10447080	LG05	11894158	G	C	0.424	11.1281	90	camp-specific 3 -cyclic phosphodiesterase 4d	synonymous_variant
sm5_s00213	346973	UN	UN	A	C	0.317	11.049	193	cd99 antigen-like protein 2	3_prime_UTR_variant
sm5_s00064	1706577	LG18	1706577	G	A	0.276	11.0379	252	solute carrier family 22 member 6	synonymous_variant
sm5_s00083	543417	LG05	543417	C	T	0.32	10.9719	188	ubiquitin carboxyl-terminal hydrolase isozyme l5	5_prime_UTR_variant
sm5_s00020	2567430	LG09	2567430	A	G	0.341	10.9598	174	u4 tri-snrnp-associated protein 2	synonymous_variant
sm5_s00047	166514	LG23	1467727	G	A	0.257	10.833	183	brain and acute leukemia cytoplasmic	5_prime_UTR_variant
sm5_s00120	805298	LG21	2240556	T	C	0.385	10.8288	139	extended synaptotagmin-2-a	synonymous_variant
sm5_s00048	2252917	LG24	2252917	G	T	0.366	10.8223	73	protein tanc2	synonymous_variant
sm5_s00011	3098474	LG21	5368843	C	G	0.369	10.8189	154	mitogen-activated protein kinase 8	synonymous_variant
sm5_s00009	5429403	LG11	12541407	A	G	0.367	10.8141	139	myosin regulatory light polypeptide 9	3_prime_UTR_variant
sm5_s00192	97716	UN	UN	C	T	0.531	10.7931	66	plexin-b2	synonymous_variant
sm5_s00042	2468420	LG11	2468420	T	C	0.315	10.7657	201	leucine-rich repeat-containing protein 3	synonymous_variant
sm5_s00007	6252476	LG07	9188856	C	A	0.326	10.6601	188	serine threonine-protein phosphatase 2b catalytic subunit alpha	intron_variant
sm5_s00006	8166865	LG02	12438532	G	A	0.277	10.6373	252	u4 u6 small nuclear ribonucleoprotein prp31	synonymous_variant
sm5_s03104	480	UN	UN	G	A	0.286	10.6345	216	---NA---	non-annotated transcript
sm5_s00006	10507655	LG02	14779322	T	G	0.271	10.408	254	uncharacterized protein	intron_variant
sm5_s00012	8484537	LG04	12986828	A	G	0.276	10.3468	129	selenocysteine insertion sequence-binding protein 2	missense_variant: p.Asn338Asp
sm5_s00006	8228000	LG02	12499667	T	C	0.261	10.32	230	leukocyte receptor cluster member 8	3_prime_UTR_variant
sm5_s00015	6903580	LG06	12032564	T	G	0.278	10.2151	175	synembryn-b	synonymous_variant
sm5_s00001	2659430	LG13	3648759	A	T	0.34	10.1696	119	serotonin n-acetyltransferase	5_prime_UTR_variant
sm5_s00048	2262947	LG24	2262947	C	T	0.286	10.1618	90	protein tanc2	synonymous_variant
sm5_s00003	7656193	LG17	7656193	T	C	0.37	10.132	80	transmembrane protein 56-b	3_prime_UTR_variant
sm5_s00001	1908143	LG13	2897472	T	C	0.253	10.1109	325	microtubule-associated protein	missense_variant: p.Val1077Ala
sm5_s00168	437539	UN	UN	T	G	0.359	10.064	139	desmoplakin- partial	missense_variant: p.His3032Gln
sm5_s00001	1100095	LG13	2089424	T	C	0.283	10.0055	155	neurabin-2	3_prime_UTR_variant
sm5_s00001	2193634	LG13	3182963	T	A	0.316	9.95275	161	microtubule-associated protein	missense_variant: p.Phe993Tyr
sm5_s00012	6868315	LG04	11370606	G	A	0.428	9.92884	87	spg7 partial	synonymous_variant
sm5_s00001	8060193	LG01	4524894	T	C	0.266	9.91182	214	cytochrome b-c1 complex subunit	synonymous_variant
sm5_s00006	8090335	LG02	12362002	G	A	0.436	9.88064	94	myosin-10	3_prime_UTR_variant
sm5_s00006	8991237	LG02	13262904	C	T	0.333	9.87469	126	calcium-dependent serine	synonymous_variant
sm5_s00033	2513780	LG03	2722579	T	G	0.28	9.87341	164	pantothenate kinase mitochondrial	3_prime_UTR_variant
sm5_s00006	6928591	LG02	11200258	C	T	0.301	9.81325	109	peroxisomal carnitine o-octanoyltransferase	synonymous_variant
sm5_s00025	4763940	LG03	12015182	A	T	0.33	9.80384	151	yth domain family protein 2	3_prime_UTR_variant
sm5_s00055	825120	UN	UN	A	G	0.282	9.77778	101	programmed cell death protein 10	synonymous_variant
sm5_s00012	4341454	LG04	8843745	C	A	0.321	9.77568	103	pre-mrna-splicing factor atp-dependent rna helicase prp16	synonymous_variant
sm5_s00001	4335469	LG13	5324798	T	A	0.43	9.77349	97	rna pseudouridylate synthase	5_prime_UTR_variant
sm5_s00033	3005051	LG03	3213850	G	A	0.313	9.70147	164	sodium bicarbonate transporter	missense_variant: p.Ser419Leu
sm5_s00003	11827889	LG17	11827889	C	G	0.411	9.64757	92	---NA---	non-annotated transcript
sm5_s00037	2329435	LG03	14792905	A	G	0.374	9.54756	99	methionine aminopeptidase 1	3_prime_UTR_variant
sm5_s00267	17261	LG17	13203490	C	T	0.291	9.54075	170	cleavage stimulation factor subunit 2	3_prime_UTR_variant
sm5_s00330	15891	UN	UN	T	C	0.372	9.52161	144	ephexin	synonymous_variant
sm5_s00085	527435	LG21	527435	C	T	0.308	9.51283	175	ras-related c3 botulinum toxin substrate 3	3_prime_UTR_variant
sm5_s00155	158470	LG04	16633878	G	A	0.252	9.51243	232	hexokinase 1	synonymous_variant
sm5_s00059	1002935	LG12	20081544	A	G	0.302	9.50493	172	wd repeat and fyve domain-containing protein 2	synonymous_variant
sm5_s00001	1098572	LG13	2087901	T	G	0.412	9.48159	79	neurabin-2	3_prime_UTR_variant
sm5_s00005	11169139	LG05	12616217	T	C	0.378	9.44626	89	dedicator of cytokinesis protein 7	synonymous_variant
sm5_s00050	178365	UN	UN	G	A	0.593	9.44555	43	mtss1	3_prime_UTR_variant
sm5_s00077	1529521	LG06	15857945	T	C	0.294	9.41149	141	and ph domain-containing protein 4	5_prime_UTR_variant
sm5_s00006	7027645	LG02	11299312	G	A	0.255	9.40882	220	disintegrin and metalloproteinase domain-containing protein 22	3_prime_UTR_variant
sm5_s00068	1393729	LG13	16517037	G	A	0.315	9.32113	112	mediator of rna polymerase ii transcription subunit 19	intron_variant
sm5_s00006	7910190	LG02	12181857	C	G	0.389	9.30879	79	ceramide synthase 2	3_prime_UTR_variant
sm5_s00172	50110	UN	UN	C	A	0.315	9.29231	166	protein mak16 homolog	intron_variant
sm5_s00008	5946289	LG19	7251476	C	T	0.398	9.28064	70	gamma-aminobutyric acid receptor subunit pi	synonymous_variant
sm5_s00013	518869	LG09	7912371	T	C	0.471	9.19959	84	cartilage acidic protein 1	synonymous_variant
sm5_s00001	1098573	LG13	2087902	G	T	0.41	9.16101	77	neurabin-2	3_prime_UTR_variant
sm5_s00100	1914950	LG06	19647523	T	C	0.376	9.15667	102	sodium-coupled neutral amino acid transporter 8	3_prime_UTR_variant
sm5_s00123	732587	UN	UN	C	G	0.252	9.12514	213	splicing factor 3b subunit 5	5_prime_UTR_variant
sm5_s00107	858791	LG09	23613903	A	G	0.383	9.11848	93	voltage-dependent p q-type calcium channel subunit alpha-1a	synonymous_variant
sm5_s00004	10378423	LG10	12681218	G	A	0.343	9.11627	125	natural resistance-associated macrophage protein 2	5_prime_UTR_variant
sm5_s00062	1249654	LG11	4795018	A	G	0.282	9.09918	174	slit-robo rho gtpase-activating protein 3	3_prime_UTR_variant
sm5_s00142	408094	LG04	23490835	A	G	0.251	9.09636	280	aryl hydrocarbon receptor nuclear translocator 2	3_prime_UTR_variant
sm5_s00033	1823944	LG03	2032743	C	T	0.269	9.05	203	calcineurin b homologous protein 1	3_prime_UTR_variant
sm5_s00014	3670450	LG08	10953501	A	G	0.363	8.99774	134	myelin protein zero-like protein	5_prime_UTR_variant
sm5_s00108	169592	UN	UN	G	C	0.455	8.98122	82	hemk methyltransferase family member 2	synonymous_variant
sm5_s00025	4764095	LG03	12015337	A	G	0.348	8.96781	135	yth domain family protein 2	3_prime_UTR_variant
sm5_s00017	1671341	LG12	1671341	T	G	0.252	8.93865	156	rho-related btb domain-containing protein 2	intron_variant
sm5_s00077	1576814	LG06	15905238	A	C	0.341	8.91778	160	and ph domain-containing protein 4	3_prime_UTR_variant
sm5_s00001	3214507	LG13	4203836	G	A	0.3	8.914	134	probable atp-dependent rna helicase	synonymous_variant
sm5_s00108	169593	UN	UN	G	A	0.45	8.90037	81	hemk methyltransferase family member 2	missense_variant: p.Ala200Thr
sm5_s00032	4900922	LG04	21911279	G	A	0.3	8.87635	181	leucine-rich repeat-containing protein 49	3_prime_UTR_variant
sm5_s00093	978853	LG11	20179926	G	A	0.262	8.85034	144	band -like protein 1	3_prime_UTR_variant
sm5_s00092	905607	LG11	16597567	G	T	0.268	8.83948	157	protein-arginine deiminase type-2	3_prime_UTR_variant
sm5_s00004	12390748	LG10	14693543	G	A	0.419	8.83826	70	cysteine serine-rich nuclear protein 3	synonymous_variant
sm5_s00003	10965916	LG17	10965916	C	G	0.445	8.81777	84	brefeldin a-inhibited guanine nucleotide-exchange protein 1	missense_variant: p.Pro1643Ala
sm5_s00037	1660737	LG03	14124207	T	C	0.531	8.80596	43	low density lipoprotein receptor adapter protein 1	3_prime_UTR_variant
sm5_s00015	7141580	LG06	12270564	A	T	0.27	8.80259	241	---NA---	5_prime_UTR_variant
sm5_s00236	87083	LG02	3803760	A	T	0.272	8.78462	210	reticulon 3	3_prime_UTR_variant
sm5_s00062	988501	LG11	4533865	G	A	0.397	8.77203	75	rna-binding protein 6	synonymous_variant
sm5_s00017	3126462	LG12	3126462	C	T	0.381	8.77152	102	ectonucleoside triphosphate diphosphohydrolase 4	intron_variant
sm5_s00048	2136147	LG24	2136147	G	A	0.252	8.74233	255	next to brca1 gene 1	synonymous_variant
sm5_s00192	170100	UN	UN	G	C	0.259	8.65917	147	dcc-interacting protein 13-beta	synonymous_variant
sm5_s00050	177914	UN	UN	C	T	0.261	8.64993	210	mtss1	3_prime_UTR_variant
sm5_s00059	2029530	LG12	21108139	C	T	0.336	8.64435	116	sh2 domain-containing protein 3c	synonymous_variant
sm5_s00025	2775340	LG03	10026582	T	A	0.378	8.63082	116	tripeptidyl-peptidase 1	synonymous_variant
sm5_s00003	11890634	LG17	11890634	A	T	0.271	8.60564	157	glycine--trna ligase	synonymous_variant
sm5_s00012	8491840	LG04	12994131	A	C	0.269	8.5992	215	selenocysteine insertion sequence-binding protein 2	3_prime_UTR_variant
sm5_s00001	1769004	LG13	2758333	A	G	0.255	8.59808	264	glutaryl-CoA dehydrogenase, mitochondrial	synonymous_variant
sm5_s00005	11170702	LG05	12617780	C	T	0.323	8.59598	62	dedicator of cytokinesis protein 7	synonymous_variant
sm5_s00068	926329	LG13	16049637	G	A	0.31	8.5939	133	disintegrin and metalloproteinase with thrombospondin motifs 18	synonymous_variant
sm5_s00006	5492455	LG02	9764122	G	C	0.288	8.56063	80	beta-chimaerin	synonymous_variant
sm5_s00049	45196	LG16	2460222	A	G	0.372	8.51669	96	mhc class ii antigen beta chain	5_prime_UTR_variant
sm5_s00021	199012	LG10	17954876	T	G	0.337	8.47412	70	laminin subunit beta-2	synonymous_variant
sm5_s00003	11832853	LG17	11832853	G	A	0.294	8.45543	144	---NA---	non-annotated transcript
sm5_s00008	6369148	LG19	7674335	C	G	0.358	8.45408	132	tata-binding protein-associated factor 172	3_prime_UTR_variant
sm5_s00006	7028475	LG02	11300142	C	A	0.293	8.44869	154	disintegrin and metalloproteinase domain-containing protein 22	3_prime_UTR_variant
sm5_s00038	1790319	LG14	8415207	T	G	0.275	8.44157	171	serine threonine-protein kinase tao3	5_prime_UTR_variant
sm5_s00031	1189235	LG15	9678978	G	A	0.256	8.43618	225	beta-secretase 1	synonymous_variant
sm5_s00005	10129595	LG05	11576673	G	A	0.269	8.38863	227	---NA---	non-annotated transcript
sm5_s00312	18027	UN	UN	G	A	0.3	8.34559	70	proline-rich transmembrane protein 2	3_prime_UTR_variant
sm5_s00032	4988781	LG04	21999138	A	T	0.334	8.32379	137	growth arrest-specific protein 1	5_prime_UTR_variant
sm5_s00030	660345	LG01	19559960	G	C	0.464	8.2874	56	ras-related protein rab-36	5_prime_UTR_variant
sm5_s00017	3114273	LG12	3114273	C	A	0.387	8.2327	110	guanine deaminase	3_prime_UTR_variant
sm5_s00203	166525	LG02	3452928	G	A	0.265	8.22428	206	ubiquitin-like-conjugating enzyme atg3	synonymous_variant
sm5_s00077	1082031	LG06	15410455	C	A	0.419	8.22398	75	tetraspanin-33	5_prime_UTR_variant
sm5_s00055	400915	UN	UN	A	G	0.317	8.21056	149	methylosome subunit picln	synonymous_variant
sm5_s00037	1839240	LG03	14302710	C	A	0.324	8.18836	135	gap junction beta-4	5_prime_UTR_variant
sm5_s00006	9711139	LG02	13982806	T	C	0.32	8.18752	98	glycogen synthase kinase-3	synonymous_variant
sm5_s00062	2696195	LG11	6241559	C	A	0.252	8.18495	149	dual serine threonine and tyrosine protein kinase	synonymous_variant
sm5_s00003	11497369	LG17	11497369	A	C	0.308	8.17382	161	probable phospholipid-transporting atpase iia	3_prime_UTR_variant
sm5_s00168	436496	UN	UN	G	A	0.406	8.16833	89	desmoplakin- partial	missense_variant: p.Asp2685Asn
sm5_s00100	451639	LG06	18184212	A	C	0.348	8.15614	110	---NA---	5_prime_UTR_variant
sm5_s00076	383592	UN	UN	C	T	0.394	8.12568	105	vacuolar protein sorting-associated protein 13d	synonymous_variant
sm5_s00071	333710	LG06	2770322	A	G	0.319	8.11627	105	microtubule-associated protein 1a 1b light chain 3a	3_prime_UTR_variant
sm5_s00025	4764077	LG03	12015319	G	A	0.326	8.11423	141	yth domain family protein 2	3_prime_UTR_variant
sm5_s00005	10568209	LG05	12015287	A	G	0.279	8.09748	198	tyrosine-protein kinase jak1	3_prime_UTR_variant
sm5_s00047	4281968	LG23	5583181	C	G	0.371	8.09156	103	visinin-like protein 1	3_prime_UTR_variant
sm5_s00001	1251792	LG13	2241121	G	A	0.398	8.07937	99	guanine nucleotide-binding protein	3_prime_UTR_variant
sm5_s00001	2659374	LG13	3648703	C	A	0.3	8.07501	122	serotonin n-acetyltransferase	5_prime_UTR_variant
sm5_s00061	376926	LG05	18585367	T	C	0.26	8.0582	110	ras-specific guanine nucleotide-releasing factor 2	synonymous_variant
sm5_s00006	4954571	LG02	9226238	C	G	0.33	8.05715	119	nephrin	missense_variant: p.Ala1307Gly
sm5_s00130	593188	UN	UN	G	A	0.339	8.05571	127	---NA---	non-annotated transcript
sm5_s00005	8963761	LG05	10410839	C	T	0.312	8.04697	166	ras-related protein rab-3a	3_prime_UTR_variant
sm5_s00006	3889049	LG02	8160716	G	A	0.495	8.04392	55	probable leucine--trna	synonymous_variant
sm5_s00087	845211	LG22	845211	A	T	0.253	8.0383	205	guanine nucleotide-binding protein subunit alpha-13	missense_variant: p.Asn342Ile
sm5_s00001	16642890	LG01	13107591	G	A	0.477	8.02108	64	receptor-type tyrosine-protein phosphatase s	synonymous_variant
sm5_s00066	1766031	LG06	17697878	G	A	0.31	8.01323	84	lon protease homolog peroxisomal	synonymous_variant
sm5_s00064	1315932	LG18	1315932	T	C	0.395	8.00395	89	gats-like protein 2	synonymous_variant
sm5_s00064	1315930	LG18	1315930	G	A	0.393	7.96349	87	gats-like protein 2	missense_variant: p.Asp224Asn
sm5_s00003	11828366	LG17	11828366	A	G	0.342	7.95739	79	---NA---	non-annotated transcript
sm5_s00036	637387	LG16	9519616	C	A	0.389	7.95444	83	synaptophysin-like protein 1	5_prime_UTR_variant
sm5_s00033	1867411	LG03	2076210	A	C	0.399	7.9297	92	thyroid receptor-interacting protein 11	missense_variant: p.Thr1863Pro
sm5_s00006	5508221	LG02	9779888	G	T	0.319	7.91182	127	probable serine carboxypeptidase	synonymous_variant
sm5_s00006	6665633	LG02	10937300	G	A	0.41	7.89583	68	syntaxin-17	3_prime_UTR_variant
sm5_s00015	5732647	LG06	10861631	G	C	0.398	7.88135	95	leucine-rich repeat-containing 61	synonymous_variant
sm5_s00019	658093	LG14	11209092	T	C	0.275	7.87931	180	protein prrc2b	synonymous_variant
sm5_s00007	9146231	LG07	12082611	G	C	0.405	7.87353	74	fragile x mental retardation protein 1	3_prime_UTR_variant
sm5_s00038	2565604	LG14	9190492	G	T	0.382	7.87042	88	lysosome membrane protein 2	5_prime_UTR_variant
sm5_s00004	12390727	LG10	14693522	G	A	0.369	7.86243	84	cysteine serine-rich nuclear protein 3	synonymous_variant
sm5_s00005	12096408	LG05	13543486	C	T	0.325	7.84421	58	glypican-1	synonymous_variant
sm5_s00388	6660	UN	UN	A	C	0.342	7.80524	107	neurofascin	3_prime_UTR_variant
sm5_s00006	8306030	LG02	12577697	G	T	0.286	7.80276	127	uncharacterized protein	synonymous_variant
sm5_s00012	7070028	LG04	11572319	T	A	0.7	7.80132	26	cklf-like marvel transmembrane domain-containing protein 3	3_prime_UTR_variant
sm5_s00006	9365029	LG02	13636696	T	C	0.274	7.79518	174	valine--trna ligase	synonymous_variant
sm5_s00001	13908866	LG01	10373567	G	T	0.33	7.78591	98	suppression of tumorigenicity 18	synonymous_variant
sm5_s00081	595599	UN	UN	T	G	0.259	7.78243	202	phosphatidylinositol 3-kinase regulatory subunit gamma	3_prime_UTR_variant
sm5_s00010	5311193	LG22	6666902	T	C	0.366	7.77056	60	denn domain-containing protein 3	3_prime_UTR_variant
sm5_s00048	2244489	LG24	2244489	A	G	0.367	7.7613	111	glucose-6-phosphatase 3	synonymous_variant
sm5_s00116	689062	UN	UN	T	A	0.35	7.75618	123	equilibrative nucleoside transporter 1	3_prime_UTR_variant
sm5_s00151	288534	LG01	18644418	T	G	0.292	7.74796	106	transcriptional repressor p66-beta	3_prime_UTR_variant
sm5_s00033	3751016	LG03	3959815	C	T	0.258	7.7399	105	zinc finger fyve domain-containing protein 1	5_prime_UTR_variant
sm5_s00016	5944453	LG13	12260396	G	A	0.316	7.72048	83	voltage-dependent p q-type calcium channel subunit alpha-1a	missense_variant: p.Ser949Asn
sm5_s00204	483505	UN	UN	T	C	0.452	7.67307	62	calcium-binding protein 39	5_prime_UTR_variant
sm5_s00004	784242	LG10	3087037	T	C	0.264	7.6487	186	whey acidic protein	synonymous_variant
sm5_s00003	9413502	LG17	9413502	G	A	0.299	7.6288	166	pyruvate dehydrogenase	synonymous_variant
sm5_s00112	691077	LG06	4866078	C	A	0.278	7.61244	73	denn domain-containing protein 2a	3_prime_UTR_variant
sm5_s00007	3169247	LG07	6105627	A	G	0.298	7.60161	144	glutamate receptor 2	3_prime_UTR_variant
sm5_s00025	4764003	LG03	12015245	G	C	0.314	7.58241	141	yth domain family protein 2	3_prime_UTR_variant
sm5_s00017	3114766	LG12	3114766	A	T	0.378	7.57117	100	guanine deaminase	3_prime_UTR_variant
sm5_s00009	423500	LG11	7535504	C	G	0.259	7.55739	155	contactin-3	3_prime_UTR_variant
sm5_s00003	8912865	LG17	8912865	C	G	0.265	7.55082	148	contactin-associated 2	3_prime_UTR_variant
sm5_s00006	6942331	LG02	11213998	A	G	0.285	7.54638	151	multidrug resistance protein 1	synonymous_variant
sm5_s00196	90570	UN	UN	G	A	0.343	7.51909	114	serine threonine-protein kinase	synonymous_variant
sm5_s00006	7014592	LG02	11286259	T	C	0.255	7.50619	194	disintegrin and metalloproteinase domain-containing protein 22	synonymous_variant
sm5_s00006	6103514	LG02	10375181	G	T	0.411	7.49583	71	integrin alpha-8	5_prime_UTR_variant
sm5_s00102	869499	UN	UN	G	C	0.361	7.49144	74	rna-binding protein 33	missense_variant: p.Pro702Ala
sm5_s00013	4960572	LG09	12354074	G	A	0.283	7.46339	183	neuronal-specific septin-3	3_prime_UTR_variant
sm5_s00077	1288424	LG06	15616848	T	C	0.352	7.45617	58	protein arginine n-methyltransferase 1	3_prime_UTR_variant
sm5_s00003	8962182	LG17	8962182	G	T	0.471	7.44712	69	---NA---	5_prime_UTR_variant
sm5_s00006	6976461	LG02	11248128	C	T	0.255	7.44272	164	disintegrin and metalloproteinase domain-containing protein 22	missense_variant: p.Ala34Val
sm5_s00006	10217427	LG02	14489094	C	T	0.364	7.44086	79	mitochondrial import receptor subunit tom40 homolog	synonymous_variant
sm5_s00055	350321	UN	UN	T	C	0.345	7.42301	107	serine threonine-protein kinase pak 1	3_prime_UTR_variant
sm5_s00232	39448	UN	UN	G	C	0.258	7.42127	186	6-phosphofructokinase type c	synonymous_variant
sm5_s00131	44744	LG02	18011618	A	G	0.288	7.40082	112	arf-gap with ank repeat and ph domain-containing protein 1	3_prime_UTR_variant
sm5_s00042	2421874	LG11	2421874	T	A	0.288	7.38766	66	poly -binding protein 2	3_prime_UTR_variant
sm5_s00077	1081240	LG06	15409664	T	A	0.418	7.38144	74	tetraspanin-33	5_prime_UTR_variant
sm5_s00009	4889874	LG11	12001878	C	T	0.341	7.37634	75	transforming acidic coiled-coil-containing protein 1	synonymous_variant
sm5_s00025	4132824	LG03	11384066	T	C	0.272	7.35819	116	oxidation resistance protein 1	missense_variant: p.Leu109Pro
sm5_s00017	1635813	LG12	1635813	G	T	0.264	7.3492	90	drebrin-like protein a	intron_variant
sm5_s00042	2469534	LG11	2469534	G	T	0.251	7.34109	198	leucine-rich repeat-containing protein 3	3_prime_UTR_variant
sm5_s00009	1642788	LG11	8754792	C	G	0.438	7.33326	53	coiled-coil domain-containing protein 1	missense_variant: p.Val173Leu
sm5_s00038	1905454	LG14	8530342	T	C	0.347	7.32918	94	integral membrane protein gpr137b	missense_variant: p.Trp500Arg
sm5_s00003	4002858	LG17	4002858	G	A	0.42	7.32575	69	rho gtpase-activating protein	synonymous_variant
sm5_s00266	139579	UN	UN	A	G	0.286	7.32064	177	wd repeat-containing protein 37	3_prime_UTR_variant
sm5_s00017	3448979	LG12	3448979	A	G	0.324	7.31221	131	glutamine--fructose-6-phosphate aminotransferase	synonymous_variant
sm5_s00005	8963751	LG05	10410829	G	C	0.287	7.29917	175	ras-related protein rab-3a	3_prime_UTR_variant
sm5_s00047	804856	LG23	2106069	T	C	0.339	7.27248	73	protein phosphatase 1 regulatory subunit 14c	3_prime_UTR_variant
sm5_s00005	9510816	LG05	10957894	T	C	0.46	7.25004	50	receptor-type tyrosine-protein phosphatase	synonymous_variant
sm5_s00006	6257739	LG02	10529406	G	A	0.321	7.24528	124	golgi-associated plant pathogenesis-related protein 1	3_prime_UTR_variant
sm5_s00004	6709285	LG10	9012080	G	T	0.546	7.23261	38	metabotropic glutamate receptor	synonymous_variant
sm5_s00087	1187566	LG22	1187566	G	A	0.284	7.23008	101	solute carrier family facilitated glucose transporter member 1	3_prime_UTR_variant
sm5_s00006	6912084	LG02	11183751	C	T	0.518	7.22379	42	glycylpeptide n-tetradecanoyltransferase 2 isoform x2	synonymous_variant
sm5_s00006	9419709	LG02	13691376	A	G	0.391	7.22079	62	poliovirus receptor-related protein	synonymous_variant
sm5_s00009	7787115	LG11	14899119	A	G	0.523	7.22021	47	extended synaptotagmin-1	intron_variant
sm5_s00064	378266	LG18	378266	G	A	0.255	7.21739	186	elmo domain-containing protein 1	3_prime_UTR_variant
sm5_s00287	66564	LG16	14628354	A	T	0.271	7.2139	93	stabilin-2	missense_variant: p.Asp2437Glu
sm5_s00056	1195630	UN	UN	G	C	0.265	7.20229	193	voltage-dependent l-type calcium channel subunit beta-4	intron_variant
sm5_s00010	398357	LG22	1754066	C	T	0.325	7.19882	101	---NA---	non-annotated transcript
sm5_s00011	1525854	LG21	3796223	C	T	0.366	7.18566	111	c-jun-amino-terminal kinase-interacting protein 4	synonymous_variant
sm5_s00020	2891847	LG09	2891847	C	T	0.332	7.17717	125	protocadherin fat 1	synonymous_variant
sm5_s00086	194114	LG12	9824407	C	T	0.279	7.15976	68	protocadherin fat 2	synonymous_variant
sm5_s00116	876135	UN	UN	T	C	0.463	7.15243	63	pecanex-like protein 2	synonymous_variant
sm5_s00033	26744	LG03	235543	C	T	0.296	7.14329	141	gtp-binding protein di-ras1	3_prime_UTR_variant
sm5_s00010	8406014	LG22	9761723	G	A	0.379	7.12792	87	wiskott-aldrich syndrome protein	3_prime_UTR_variant
sm5_s00059	2029609	LG12	21108218	G	A	0.262	7.1211	132	sh2 domain-containing protein 3c	missense_variant: p.Glu614Lys
sm5_s00068	397923	LG13	15521231	C	A	0.258	7.11592	139	lim and sh3 domain protein 1	intron_variant
sm5_s00020	3304233	LG09	3304233	C	T	0.306	7.11158	129	tripartite motif-containing protein 16	3_prime_UTR_variant
sm5_s00046	1277708	LG03	5653631	A	G	0.307	7.08452	116	d-2-hydroxyglutarate mitochondrial	3_prime_UTR_variant
sm5_s00006	8592013	LG02	12863680	T	G	0.389	7.0816	84	epsin-1	synonymous_variant
sm5_s00017	170611	LG12	170611	G	A	0.289	7.07027	142	transforming acidic coiled-coil-containing protein 1	3_prime_UTR_variant
sm5_s00005	12090912	LG05	13537990	T	C	0.397	7.02607	77	glypican-1	synonymous_variant
sm5_s00005	10646459	LG05	12093537	T	G	0.423	6.998	74	tyrosine-protein kinase jak1	synonymous_variant
sm5_s00049	45206	LG16	2460232	A	G	0.332	6.96588	77	mhc class ii antigen beta chain	5_prime_UTR_variant
sm5_s00049	45206	LG16	2460232	A	G	0.332	6.96588	77	mhc class ii antigen beta chain	5_prime_UTR_variant
sm5_s00009	2519360	LG11	9631364	G	A	0.345	6.94058	100	transcriptional adapter 3	synonymous_variant
sm5_s00006	6941757	LG02	11213424	G	A	0.286	6.93759	147	multidrug resistance protein 1	synonymous_variant
sm5_s00001	4763839	LG01	1228540	C	G	0.375	6.92934	69	sodium- and chloride-dependent	intron_variant
sm5_s00067	1364911	LG14	6233479	T	C	0.295	6.91678	138	peptidyl-glycine alpha-amidating monooxygenase	missense_variant: p.Leu1034Pro
sm5_s00129	140791	LG08	18232866	G	C	0.262	6.91557	194	---NA---	non-annotated transcript
sm5_s00025	2789	LG03	7254031	G	A	0.282	6.89347	95	cytosolic 5 -nucleotidase 1a	synonymous_variant
sm5_s00089	1049289	UN	UN	C	A	0.329	6.89247	73	---NA---	5_prime_UTR_variant
sm5_s00023	5148481	LG07	18166971	T	C	0.341	6.89231	80	protein fam13b	3_prime_UTR_variant
sm5_s00006	6058805	LG02	10330472	C	T	0.518	6.88501	30	ataxin-1	intron_variant
sm5_s00042	538663	LG11	538663	T	A	0.28	6.88357	145	nuclear receptor coactivator 5	synonymous_variant
sm5_s00006	11033751	LG02	15305418	A	T	0.444	6.86764	39	glutamate receptor 2	missense_variant: p.Tyr453Phe
sm5_s00092	746937	LG11	16438897	T	C	0.269	6.86531	86	complement decay-accelerating factor	3_prime_UTR_variant
sm5_s00001	15783504	LG01	12248205	G	A	0.253	6.86229	137	signal transducing adapter molecule	missense_variant&splice_region_variant: p.Gly350Arg
sm5_s00062	1205764	LG11	4751128	A	C	0.41	6.83927	39	u3 small nucleolar rna-interacting protein 2	synonymous_variant
sm5_s00030	1542408	LG01	20442023	A	G	0.266	6.81295	122	ras-related protein rab-39a	synonymous_variant
sm5_s00005	9740064	LG05	11187142	C	A	0.319	6.80144	98	mob kinase activator 3a	5_prime_UTR_variant
sm5_s00059	2023223	LG12	21101832	C	T	0.276	6.79672	111	sh2 domain-containing protein 3c	synonymous_variant
sm5_s00001	16214483	LG01	12679184	G	A	0.508	6.77472	46	insulin receptor	synonymous_variant
sm5_s00107	295227	LG09	23050339	A	T	0.418	6.75909	67	gtp-binding protein 1	3_prime_UTR_variant
sm5_s00006	3445017	LG02	7716684	C	T	0.368	6.75587	78	leucine-rich repeat-containing 16a	synonymous_variant
sm5_s00008	4785619	LG19	6090806	C	T	0.275	6.75198	70	galactosylgalactosylxylosylprotein 3-beta-glucuronosyltransferase 2	synonymous_variant
sm5_s00011	1573017	LG21	3843386	G	A	0.278	6.74879	124	cerebellar degeneration-related protein 2	synonymous_variant
sm5_s00028	4341180	UN	UN	G	A	0.316	6.74489	137	hypoxia-inducible factor 1-alpha	synonymous_variant
sm5_s00208	214806	UN	UN	C	T	0.315	6.74166	56	u1 small nuclear ribonucleoprotein 70 kda	3_prime_UTR_variant
sm5_s00022	1299919	LG21	11375292	A	T	0.301	6.73699	106	5-hydroxytryptamine receptor 1a	5_prime_UTR_variant
sm5_s00129	229507	LG08	18321582	G	A	0.445	6.72777	61	denn domain-containing protein 4c	synonymous_variant
sm5_s00042	2592329	LG11	2592329	A	G	0.312	6.72088	91	calcium calmodulin-dependent 3 -cyclic nucleotide phosphodiesterase 1b	3_prime_UTR_variant
sm5_s00439	35413	UN	UN	C	A	0.304	6.67138	76	serine threonine-protein kinase mrck beta	intron_variant
sm5_s00017	3761000	LG12	3761000	T	C	0.272	6.64777	155	drebrin-like protein b	synonymous_variant
sm5_s00001	2157118	LG13	3146447	G	T	0.379	6.64773	60	microtubule-associated protein	5_prime_UTR_variant
sm5_s00016	6292968	LG13	12608911	G	A	0.254	6.62782	71	spry domain-containing socs box protein 3	synonymous_variant
sm5_s00104	1110629	UN	UN	G	A	0.29	6.6214	137	regulating synaptic membrane exocytosis protein 4	3_prime_UTR_variant
sm5_s00252	80889	LG10	15085888	T	C	0.257	6.61056	152	plasma membrane plasma membrane	synonymous_variant
sm5_s00006	9509964	LG02	13781631	G	A	0.4	6.60698	44	dna-binding death effector domain-containing protein 2	synonymous_variant
sm5_s00087	1188102	LG22	1188102	C	G	0.349	6.60056	87	solute carrier family facilitated glucose transporter member 1	3_prime_UTR_variant
sm5_s00168	444660	UN	UN	A	C	0.411	6.56579	66	tbc1 domain family member 7	3_prime_UTR_variant
sm5_s00085	1336933	LG21	1336933	A	C	0.392	6.5294	79	rho gtpase-activating protein 6	missense_variant: p.Thr1387Pro
sm5_s00059	1034991	LG12	20113600	G	A	0.322	6.52882	101	transmembrane protein 175	synonymous_variant
sm5_s00006	6016187	LG02	10287854	A	G	0.446	6.52542	60	uridine phosphorylase 1	synonymous_variant
sm5_s05237	209	UN	UN	G	C	0.692	6.5109	22	---NA---	non-annotated transcript
sm5_s00384	56833	UN	UN	A	C	0.459	6.48913	37	spatacsin	missense_variant: p.Lys1300Thr
sm5_s00059	2023225	LG12	21101834	C	A	0.326	6.48615	113	sh2 domain-containing protein 3c	missense_variant: p.Ala172Asp
sm5_s00118	394050	LG01	561114	A	G	0.511	6.47396	40	contactin-associated 4	synonymous_variant
