# Supplementary material for: Differential gene expression and SNP association between fast- and slow-growing turbot (Scophthalmus maximus)
Source: Sci Rep. 2017 Sep 21;7:12105. doi: 10.1038/s41598-017-12459-4 (PMC5608734; doi:10.1038/s41598-017-12459-4)
Supplement: Supplementary file 4 — Supplementary Dataset 3 [file 41598_2017_12459_MOESM4_ESM.xls]

## Sheet: Hoja1
Robledo et al. Differential gene expression and SNP association between fast- and slow-growing turbot (Scophthalmus maximus)
Supplementary Data File 3: Body weight and family origin for all fish sampled and composition of the RNA-Seq pools.
Fish codes:Fast-(FS) and slow-(SS) growth fish samples; RNAseq codes: Fast- (FG) and slow-(SG) growth pools.
Fish Code	Body weight (g)	Full-sib families		Muscle = Brain Pools*	Families	No. Indiv/Fam	No.Total Indiv.	Mean BW( g)	SD	Min (g)	Max (g)
HS1	374	F1		FG1	F1,F2, F3	3	9	358.667	32.187	319	398
HS2	322	F1		FG2	F4,F7, F8	3	9	401.556	42.913	336	447
HS3	319	F1		FG3	F5,F6	4	8	454.125	24.9768	418	489
HS4	385	F2		Total FG			26	402.885	51.3827	319	489
HS5	398	F2		SG1	F1, F3, F4	3	9	151.5	55.5323	146	202
HS6	329	F2		SG2	F5, F6, F7	3	9	180.8	69.4675	149	251
HS7	336	F3		SG3	F2, F8	4	8	152.111	70.5362	118	254
HS8	369	F3		Total SG			26	180.154	35.6513	118	254
HS9	396	F3		*3 RNAseq pools per growth group [Fast-(FS) and Slow-(SG) growth] and tissue [muscle and brain]
HS10	384	F4
HS11	336	F4
HS12	351	F4
HS13	405	F7
HS14	437	F7
HS15	399	F7
HS16	399	F8
HS17	426	F8
HS18	477	F8
HS19	418	F5
HS20	472	F5
HS21	420	F5
HS22	454	F5
HS23	465	F6
HS24	468	F6
HS25	489	F6
HS26	447	F6
LS1	186	F1
LS2	159	F1
LS3	146	F1
LS4	151	F3
LS5	202	F3
LS6	158	F3
LS7	149	F4
LS8	189	F4
LS9	172	F4
LS10	202	F5
LS11	200	F5
LS12	205	F5
LS13	178	F6
LS14	243	F6
LS15	251	F6
LS16	149	F7
LS17	204	F7
LS18	173	F7
LS19	118	F2
LS20	131	F2
LS21	142	F2
LS22	157	F2
LS23	205	F8
LS24	200	F8
LS25	254	F8
LS26	160	F8
